# Supplementary material for: Neutralization Activity of Standard and Hyperimmune Intravenous Immunoglobulins Against Recently Circulating SARS-CoV-2 Variants
Source: Vaccines (Basel). 2025 Jul 17;13(7):760. doi: 10.3390/vaccines13070760 (PMC12299002; doi:10.3390/vaccines13070760)
Supplement: Supplementary file 1 [file vaccines-13-00760-s001.zip]

Archive with 1 entries (1 files):
- vaccines-3698774-supplementary.pdf
